# Supplementary material for: High-salt intake alters autonomic maturation trajectories assessed by an HRV-based ANS Age Index in rats
Source: Front Physiol. 2026 Jul 7;17:1889830. doi: 10.3389/fphys.2026.1889830 (PMC13408657; doi:10.3389/fphys.2026.1889830)
Supplement: Supplementary Table 1 — Time-point-specific control-referenced contrasts of ANS Age Index. Estimates represent the difference between each high-salt group and the control group at each measurement point. Positive estimates indicate higher ANS Age Index values than the control group, whereas negative estimates indicate lower ANS Age Index values. P-values were adjusted using the Benjamini–Hochberg false discovery rate procedure. [file Table1.xlsx]

## Sheet: Table S1
Week	Comparison	Estimate	SE	tStat	DF	p_raw	p_FDR	Significant	Significance
0.5	4% NaCl - Control	-0.846743	0.793495	-1.06711	330	0.286704	0.323461	FALSE
0.5	8% NaCl - Control	-0.872485	0.793495	-1.09955	330	0.272331	0.323461	FALSE
1	4% NaCl - Control	-0.859487	0.793495	-1.08317	330	0.279526	0.323461	FALSE
1	8% NaCl - Control	-0.870377	0.793495	-1.09689	330	0.273489	0.323461	FALSE
1.5	4% NaCl - Control	-0.0672065	0.793495	-0.0846968	330	0.932554	0.932554	FALSE
1.5	8% NaCl - Control	-1.02853	0.793495	-1.29621	330	0.19581	0.253402	FALSE
2	4% NaCl - Control	0.749342	0.793495	0.944356	330	0.345679	0.355254	FALSE
2	8% NaCl - Control	-0.747343	0.793495	-0.941837	330	0.346965	0.355254	FALSE
2.5	4% NaCl - Control	0.747009	0.793495	0.941416	330	0.347181	0.355254	FALSE
2.5	8% NaCl - Control	-0.818793	0.793495	-1.03188	330	0.302883	0.333172	FALSE
3	4% NaCl - Control	1.45195	0.793495	1.82982	330	0.0681793	0.0909057	FALSE
3	8% NaCl - Control	-0.963101	0.793495	-1.21375	330	0.225713	0.283753	FALSE
3.5	4% NaCl - Control	1.59056	0.793495	2.0045	330	0.045833	0.0650533	FALSE
3.5	8% NaCl - Control	-1.45914	0.793495	-1.83888	330	0.0668312	0.0909057	FALSE
4	4% NaCl - Control	1.9352	0.793495	2.43883	330	0.0152617	0.0231557	TRUE	*
4	8% NaCl - Control	-2.07378	0.793495	-2.61348	330	0.00937312	0.0148529	TRUE	*
4.5	4% NaCl - Control	1.73474	0.793495	2.1862	330	0.0295029	0.0432709	TRUE	*
4.5	8% NaCl - Control	-2.45489	0.793495	-3.09377	330	0.00214518	0.00377552	TRUE	**
5	4% NaCl - Control	2.13495	0.793495	2.69057	330	0.00749604	0.0126856	TRUE	*
5	8% NaCl - Control	-3.13935	0.793495	-3.95635	330	9.31955e-05	0.000186391	TRUE	***
5.5	4% NaCl - Control	2.07146	0.793495	2.61056	330	0.00945186	0.0148529	TRUE	*
5.5	8% NaCl - Control	-3.20433	0.793495	-4.03825	330	6.70154e-05	0.000141376	TRUE	***
6	4% NaCl - Control	2.98166	0.793495	3.75763	330	0.000202775	0.000371755	TRUE	***
6	8% NaCl - Control	-3.49924	0.793495	-4.40991	330	1.40129e-05	3.85356e-05	TRUE	***
6.5	4% NaCl - Control	3.074	0.793495	3.874	330	0.000129129	0.000247029	TRUE	***
6.5	8% NaCl - Control	-3.99426	0.793495	-5.03376	330	7.92382e-07	2.68191e-06	TRUE	***
7	4% NaCl - Control	3.20299	0.793495	4.03656	330	6.74751e-05	0.000141376	TRUE	***
7	8% NaCl - Control	-4.61262	0.793495	-5.81305	330	1.44727e-08	6.36799e-08	TRUE	***
7.5	4% NaCl - Control	3.21116	0.793495	4.04685	330	6.47122e-05	0.000141376	TRUE	***
7.5	8% NaCl - Control	-4.89546	0.793495	-6.16949	330	2.0049e-09	1.09072e-08	TRUE	***
8	4% NaCl - Control	3.44562	0.793495	4.34233	330	1.87798e-05	4.86065e-05	TRUE	***
8	8% NaCl - Control	-4.88049	0.793495	-6.15062	330	2.23102e-09	1.09072e-08	TRUE	***
8.5	4% NaCl - Control	3.60558	0.793495	4.54392	330	7.75687e-06	2.27535e-05	TRUE	***
8.5	8% NaCl - Control	-5.45955	0.793495	-6.88039	330	3.00855e-11	3.3094e-10	TRUE	***
9	4% NaCl - Control	3.20395	0.793495	4.03776	330	6.7147e-05	0.000141376	TRUE	***
9	8% NaCl - Control	-5.695	0.793495	-7.17711	330	4.73469e-12	1.54282e-10	TRUE	***
9.5	4% NaCl - Control	4.00641	0.793495	5.04906	330	7.3568e-07	2.68191e-06	TRUE	***
9.5	8% NaCl - Control	-5.20701	0.793495	-6.56212	330	2.05462e-10	1.80806e-09	TRUE	***
10	4% NaCl - Control	4.46795	0.793495	5.63073	330	3.84205e-08	1.53682e-07	TRUE	***
10	8% NaCl - Control	-4.97923	0.793495	-6.27506	330	1.09777e-09	8.05031e-09	TRUE	***
10.5	4% NaCl - Control	4.88919	0.793495	6.16158	330	2.09679e-09	1.09072e-08	TRUE	***
10.5	8% NaCl - Control	-5.64556	0.793495	-7.1148	330	7.01281e-12	1.54282e-10	TRUE	***
11	4% NaCl - Control	3.86754	0.793495	4.87405	330	1.70147e-06	5.34747e-06	TRUE	***
11	8% NaCl - Control	-5.59101	0.793495	-7.04605	330	1.07877e-11	1.58219e-10	TRUE	***
